# Supplementary material for: Complete chloroplast genome sequences of four Allium species: comparative and phylogenetic analyses
Source: Sci Rep. 2019 Aug 22;9:12250. doi: 10.1038/s41598-019-48708-x (PMC6706373; doi:10.1038/s41598-019-48708-x)
Supplement: Supplementary file 2 — Dataset 1 [file 41598_2019_48708_MOESM2_ESM.xls]

## Sheet: Sheet1
Complete chloroplast genome sequences of four Allium species: comparative and phylogenetic analyses YuMeng Huo1, LiMin Gao1, BingJiang Liu1, YanYan Yang1, SuPing Kong1, YuQing Sun2, YaHui Yang3, Xiong Wu1, * 1Key Laboratory for Biology of Greenhouse Vegetable of Shandong Province, National Center for Vegetable Improvement (Shandong Branch), Vegetable and Flower Research Institute of Shandong Acad…
Supplementary Dataset 1: Tandem repeats and its distribution in nine Allium genomes
No	Size of consensus pattern	Start position	End position	Copy Number	Region	Length	Consensus sequences
A.fistulosum
1	23	7925	7988	2.7	LSC;IGS(trnS, trnG)	64	TAGTATTTTTAATTTTTATTAAG
2	23	31832	31877	2	LSC;IGS(trnT, psbD)	46	GATCACAAAAGACAAGAATTTGT
3	25	31932	31983	2.1	LSC;IGS(trnT, psbD)	52	TATTCTTTATCCGATACATATAATA
4	25	34798	34848	2	LSC;IGS(psbC, trnS)	51	TATTTTATGAAAGATAACAAGTCAA
5	75	47446	47585	1.9	LSC;IGS(trnL, ndhJ)	140	ATAGCTCAGTTGTGTAGAGCAGAGGCTTGAAAATCCTCGTGTCACCAGTTCAAATCTGGCTCCTGAATTGTTGGG
6	23	58238	58308	3.1	LSC;IGS(accD, psaI)	71	TTATAATGGATACAAATATTAAA
7	21	79005	79049	2.1	LSC;IGS(rps8, rpl14)	45	TTTGATCTATGACTATGAGTC
8	23	84923	84974	2.3	IRb;IGS(trnI, ycf2)	52	AATGAAAATCTTTAGGAGGAATC
9	21	87548	87637	4.1	IRb;CDS(ycf2)	90	TTTGTCCAAGTCACTTCTCTT
10	21	87569	87637	3.3	IRb;CDS(ycf2)	69	CTTTTTGTCCAAGTCACTTCC
11	24	89994	90046	2.2	IRb;CDS(ycf2)	53	GATATCCATATTGATGATAGTGAC
12	24	145352	145404	2.2	IRa;CDS(ycf2)	53	ATATCGTCACTATCATCAATATCG
13	21	147761	147829	3.3	IRa;CDS(ycf2)	69	AAAAAGGGAAGTGACTTGGAC
14	21	147761	147850	4.1	IRa;CDS(ycf2)	90	AAAAAGAGAAGTGACTTGGAC
15	23	150424	150475	2.3	IRa;IGS(ycf2, trnI)	52	TTTCATTGATTCCTCCTAAAGAT
A.tuberosum Rottl. ex Spreng.
1	20	5243	5284	2.1	LSC; intron(rps16)	42	ATTGTAATGTAATATAAAAA
2	24	32767	32817	2.1	LSC;IGS(trnT, psbD)	51	TATTCTTTTCCGATACATATAATA
3	75	48311	48450	1.9	LSC;IGS(trnL, ndhJ)	140	ATAGCTCAGTTGTGTAGAGCAGAGGCTTGAAAATCCTCGTGTCACCAGTTCAAATCTGGCTCCTGAATTGTTGGG
4	20	57031	57070	2	LSC;IGS(rbcL, accD)	40	TGAGAGAAACTTGTCTCTTT
5	45	66730	66820	2	LSC;IGS(psaG, rpl33)	91	TATTAGTATTAATTGGAATTAACTAGTTAGTAACTTCTATTTCTA
6	23	85751	85802	2.3	IRb;IGS(trnI, ycf2)	52	AATGAAAATCTTTAGGAGGAATC
7	21	88397	88465	3.3	IRb;CDS(ycf2)	69	CTTTTTGTCCAAGTCACTTCC
8	24	90822	90874	2.2	IRb;CDS(ycf2)	53	GATATCCATATTGATGATAGTGAC
9	24	146251	146303	2.2	IRa;CDS(ycf2)	53	ATATCGTCACTATCATCAATATCG
10	21	148660	148728	3.3	IRa;CDS(ycf2)	69	AAAAAGGGAAGTGACTTGGAC
11	23	151323	151374	2.3	IRa;IGS(ycf2, trnI)	52	TTTCATTGATTCCTCCTAAAGAT
A.sativum
1	30	5768	5827	2	LSC;IGS(ψrps16, trnQ)	60	AAAGGTAAATAATTATCTGAAAGAAAGTCT
2	23	12531	12577	2	LSC;intron(atpF)	47	ATATAAATAACACAAATAAATAA
3	23	55912	55957	2	LSC;IGS(rbcL, accD)	46	TATTTTATAGTATTTATTATTTC
4	20	59201	59263	3.2	LSC;IGS(ycf4, cemA)	63	AATTTACTTATTCTATTATA
5	23	64134	64180	2	LSC;IGS(petL, petG)	47	ATTTGAAATGAATTAAATGAACA
6	23	84695	84746	2.3	IRb;IGS(trnI, ycf2)	52	AATGAAAATCTTTAGGAGGAATC
7	21	87320	87430	5.1	IRb;CDS(ycf2)	111	TTTGTCCAAGTCACTTCTCTT
8	24	89787	89839	2.2	IRb;CDS(ycf2)	53	GATATCCATATTGATGATAGTGAC
9	23	108605	108659	2.4	SSC;IGS(ycf1b, ndhF)	55	AAATAAAAATTTTTGAGTTATAT
10	16	113811	113857	3.1	SSC;IGS(ccsA, ndhD)	47	GCGGAATAAGTAAAAC
11	30	123177	123267	3	SSC;CDS(ycf1a)	91	CTCCTGTATAATCTGTCTCAGCATCTTTTT
12	24	145363	145415	2.2	IRa;CDS(ycf2)	53	ATATCGTCACTATCATCAATATCG
13	21	147772	147882	5.1	IRa;CDS(ycf2)	111	AAAAAGAGAAGTGACTTGGAC
14	23	150456	150507	2.3	IRa;IGS(ycf2, trnI)	52	TTTCATTGATTCCTCCTAAAGAT
A.cepa N
1	19	3763	3803	2.2	LSC; intron(trnK)	41	AAAATAAAATAAAAATAAG
2	22	8167	8214	2.2	LSC;IGS(trnS, trnG)	48	AATACTATAGAAAATACTATAA
3	11	8167	8224	5.1	LSC;IGS(trnS, trnG)	58	AATACTATAAA
4	43	29129	29223	2.2	LSC;IGS(petN, psbM)	95	TTTTATCTATTCTATATGTACATCTACTATATACATATTGTAA
5	23	32214	32259	2	LSC;IGS(trnT, psbD)	46	GATCACAAAAGACAAGAATTTGT
6	24	32314	32364	2.1	LSC;IGS(trnT, psbD)	51	TATTCTTTTCCGATACATATAATA
7	45	46933	47068	3	LSC;IGS(trnT, trnL)	136	AACAAATAAGATTAATTATATTCATATTATAGCGGATCAGTCCTA
8	25	48051	48100	2	LSC;IGS(trnL, trnF)	50	AAAAATTAGGGAATAGCTCAGTTGT
9	75	48088	48227	1.9	LSC;IGS(trnL, ndhJ)	140	ATAGCTCAGTTGTGTAGAGCAGAGGACTGAAAATCCTCGTGTCACCAGTTCAAATCTGGCTCCTGAATTGTTGGG
10	20	58588	58628	2	LSC;IGS(accD, psaI)	41	ATTTTATTAGTAAGATAGAA
11	21	79501	79545	2.1	LSC;IGS(rps8, rpl14)	45	TTTGATCTATGACTATGAGTC
12	23	85402	85453	2.3	IRb;IGS(trnI, ycf2)	52	AATGAAAATCTTTAGGAGGAATC
13	21	88033	88122	4.1	IRb;CDS(ycf2)	90	TTTGTCCAAGTCACTTCTCTT
14	21	88054	88122	3.3	IRb;CDS(ycf2)	69	CTTTTTGTCCAAGTCACTTCC
15	24	90479	90531	2.2	IRb;CDS(ycf2)	53	GATATCCATATTGATGATAGTGAC
16	24	145775	145827	2.2	IRa;CDS(ycf2)	53	ATATCGTCACTATCATCAATATCG
17	21	148184	148252	3.3	IRa;CDS(ycf2)	69	AAAAAGGGAAGTGACTTGGAC
18	21	148184	148273	4.1	IRa;CDS(ycf2)	90	AAAAAGAGAAGTGACTTGGAC
19	23	150853	150904	2.3	IRa;IGS(ycf2, trnI)	52	TTTCATTGATTCCTCCTAAAGAT
A.cepa CMS-T
1	19	3763	3803	2.2	LSC; intron(trnK)	41	AAAATAAAATAAAAATAAG
2	22	8167	8214	2.2	LSC;IGS(trnS, trnG)	48	AATACTATAGAAAATACTATAA
3	11	8167	8224	5.1	LSC;IGS(trnS, trnG)	58	AATACTATAAA
4	43	29129	29223	2.2	LSC;IGS(petN, psbM)	95	TTTTATCTATTCTATATGTACATCTACTATATACATATTGTAA
5	23	32215	32260	2	LSC;IGS(trnT, psbD)	46	GATCACAAAAGACAAGAATTTGT
6	24	32315	32365	2.1	LSC;IGS(trnT, psbD)	51	TATTCTTTTCCGATACATATAATA
7	45	46917	47052	3	LSC;IGS(trnT, trnL)	136	AACAAATAAGATTAATTATATTCATATTATAGCGGATCAGTCCTA
8	25	48035	48084	2	LSC;IGS(trnL, trnF)	50	AAAAATTAGGGAATAGCTCAGTTGT
9	75	48072	48211	1.9	LSC;IGS(trnL, ndhJ)	140	ATAGCTCAGTTGTGTAGAGCAGAGGACTGAAAATCCTCGTGTCACCAGTTCAAATCTGGCTCCTGAATTGTTGGG
10	20	58572	58612	2	LSC;IGS(accD, psaI)	41	ATTTTATTAGTAAGATAGAA
11	21	79484	79528	2.1	LSC;IGS(rps8, rpl14)	45	TTTGATCTATGACTATGAGTC
12	23	85385	85436	2.3	IRb;IGS(trnI, ycf2)	52	AATGAAAATCTTTAGGAGGAATC
13	21	88016	88105	4.1	IRb;CDS(ycf2)	90	TTTGTCCAAGTCACTTCTCTT
14	21	88037	88105	3.3	IRb;CDS(ycf2)	69	CTTTTTGTCCAAGTCACTTCC
15	24	90462	90514	2.2	IRb;CDS(ycf2)	53	GATATCCATATTGATGATAGTGAC
16	24	145757	145809	2.2	IRa;CDS(ycf2)	53	ATATCGTCACTATCATCAATATCG
17	21	148166	148234	3.3	IRa;CDS(ycf2)	69	AAAAAGGGAAGTGACTTGGAC
18	21	148166	148255	4.1	IRa;CDS(ycf2)	90	AAAAAGAGAAGTGACTTGGAC
19	23	150835	150886	2.3	IRa;IGS(ycf2, trnI)	52	TTTCATTGATTCCTCCTAAAGAT
A.cepa CMS-S
1	23	32101	32146	2	LSC;IGS(trnT, psbD)	46	GATCACAAAAGACAAGAATTTGT
2	24	32201	32251	2.1	LSC;IGS(trnT, psbD)	51	TATTCTTTTCCGATACATATAATA
3	75	47851	47990	1.9	LSC;IGS(trnL, ndhJ)	140	ATAGCTCAGTTGTGTAGAGCAGAGGCTTGAAAATCCTCGTGTCACCAGTTCAAATCTGGCTCCTGAATTGTTGGG
4	21	79307	79351	2.1	LSC;IGS(rps8, rpl14)	45	TTTGATCTATGACTATGAGTC
5	23	85225	85276	2.3	IRb;IGS(trnI, ycf2)	52	AATGAAAATCTTTAGGAGGAATC
6	21	87850	87939	4.1	IRb;CDS(ycf2)	90	TTTGTCCAAGTCACTTCTCTT
7	21	87871	87939	3.3	IRb;CDS(ycf2)	69	CTTTTTGTCCAAGTCACTTCC
8	24	90296	90348	2.2	IRb;CDS(ycf2)	53	GATATCCATATTGATGATAGTGAC
9	24	145636	145688	2.2	IRa;CDS(ycf2)	53	ATATCGTCACTATCATCAATATCG
10	21	148045	148113	3.3	IRa;CDS(ycf2)	69	AAAAAGGGAAGTGACTTGGAC
11	21	148045	148134	4.1	IRa;CDS(ycf2)	90	AAAAAGAGAAGTGACTTGGAC
12	23	150708	150759	2.3	IRa;IGS(ycf2, trnI)	52	TTTCATTGATTCCTCCTAAAGAT
A.obliquum
1	30	17715	17775	2	LSC;CDS(rpoC2)	61	AACAATTTATGCCTTACTTGATCATTAGTA
2	21	31162	31206	2.1	LSC;IGS(trnT, psbD)	45	TTATATCTTATTATTATTTAT
3	23	31448	31493	2	LSC;IGS(trnT, psbD)	46	GATCACAAAAGACAAGAATTTGT
4	26	31548	31600	2.1	LSC;IGS(trnT, psbD)	53	TATTCTTTTCCGATACAATATATATA
5	27	34726	34780	2	LSC;IGS(trnS, psbZ)	55	AGAAGTAATCTCCATTTTATTCCTACG
6	21	45902	45944	2	LSC;IGS(trnT, trnL)	43	AATATATATTTATTACATTCC
7	21	46963	47005	2	LSC;IGS(trnL, trnF)	43	ATAAGTGGTTCAAAGAAAACA
8	75	47141	47280	1.9	LSC;IGS(trnL, ndhJ)	140	ATAGCTCAGTTGTGTAGAGCAGAGGCTTGAAAATCCTCGTGTCACCAGTTCAAATCTGGCTCCTGAATTGTTGGG
9	21	57907	57949	2	LSC;IGS(accD, psaI)	43	TAATAGATACAAATATTAAAT
10	19	61631	61672	2.2	LSC;IGS(petA, psbJ)	42	TTTTTATCCTTTTTTTCTA
11	21	64187	64228	2	LSC;IGS(petG, trnW)	42	TTTTATTATGATTCAAAATAA
12	23	84272	84323	2.3	IRb;IGS(trnI, ycf2)	52	AATGAAAATCTTTAGGAGGAATC
13	21	86897	86986	4.1	IRb;CDS(ycf2)	90	TTTGTCCAAGTCACTTCTCTT
14	21	86918	86986	3.3	IRb;CDS(ycf2)	69	CTTTTTGTCCAAGTCACTTCC
15	24	89343	89395	2.2	IRb;CDS(ycf2)	53	GATATCCATATTGATGATAGTGAC
16	33	110434	110501	2	SSC;IGS(ndhF, rpl32)	68	AAAAAAAAAAAGAAGGAGAATATTAAAAAAAAA
17	28	111675	111746	2.6	SSC;IGS(rpl32, trnL)	72	ATATAATTACTATATATATATGTTTTCT
18	24	144581	144633	2.2	IRa;CDS(ycf2)	53	ATATCGTCACTATCATCAATATCG
19	21	146990	147058	3.3	IRa;CDS(ycf2)	69	AAAAAGGGAAGTGACTTGGAC
20	21	146990	147079	4.1	IRa;CDS(ycf2)	90	AAAAAGAGAAGTGACTTGGAC
21	23	149653	149704	2.3	IRa;IGS(ycf2, trnI)	52	TTTCATTGATTCCTCCTAAAGAT
A.prattii
1	20	29970	30009	2	LSC;IGS(psbM, trnD)	40	ACTAAGAATAAGAAAAGAAA
2	26	32088	32140	2.1	LSC;IGS(trnT, psbD)	53	TATTCTTTTCCGATACATAATATATA
3	23	86076	86127	2.3	IRb;IGS(trnI, ycf2)	52	AATGAAAATCTTTAGGAGGAATC
4	21	88701	88769	3.1	IRb;CDS(ycf2)	69	TTTGTCCAAGTCACTTCTCTT
5	24	91138	91183	1.9	IRb;CDS(ycf2)	46	ATATTGATGATAGTGACGATATCC
6	40	109861	109945	2.1	IRb/SSC;IGS(ycf1b, ndhF)	85	ATATCTGCCCAAATAAAGGAAAAAAAATAATCTCTTTTAC
7	27	109971	110035	2.4	SSC;IGS(ycf1b, ndhF)	65	AAATTAAAAAATAAGAAAATAAAATAG
8	32	115270	115335	2.1	SSC;IGS(ccsA, ndhD)	66	AAATTGAAAATTATAAGACTTTCTATCTCATT
9	24	146692	146737	1.9	IRa;CDS(ycf2)	46	ATATCGTCACTATCATCAATATGG
10	21	149106	149174	3.1	IRa;CDS(ycf2)	69	AAAAAGAGAAGTGACTTGGAC
11	23	151748	151799	2.3	IRa;IGS(ycf2, trnI)	52	TTTCATTGATTCCTCCTAAAGAT
A.victorialis
1	75	48330	48469	1.9	LSC;IGS(trnL, ndhJ)	140	ATAGCTCAGTTGTGTAGAGCAGAAGCTTGAAAATCCTCGTGTCACCAGTTCAAATCTGGCTCCTGAATTGTTGGG
2	23	85851	85902	2.3	IRb;IGS(trnI, ycf2)	52	AATGAAAATCTTTAGGAGGAATC
3	21	88476	88565	4.1	IRb;CDS(ycf2)	90	TTTGTCCAAGTCACTTCTCTT
4	21	88497	88565	3.3	IRb;CDS(ycf2)	69	CTTTTTGTCCAAGTCACTTCC
5	24	90922	90974	2.2	IRb;CDS(ycf2)	53	GATATCCATATTGATGATAGTGAC
6	24	146266	146318	2.2	IRa;CDS(ycf2)	53	ATATCGTCACTATCATCAATATCG
7	21	148675	148743	3.3	IRa;CDS(ycf2)	69	AAAAAGGGAAGTGACTTGGAC
8	21	148675	148764	4.1	IRa;CDS(ycf2)	90	AAAAAGAGAAGTGACTTGGAC
9	23	151338	151389	2.3	IRa;IGS(ycf2, trnI)	52	TTTCATTGATTCCTCCTAAAGAT
