# Supplementary material for: Complete chloroplast genome sequences of four Allium species: comparative and phylogenetic analyses
Source: Sci Rep. 2019 Aug 22;9:12250. doi: 10.1038/s41598-019-48708-x (PMC6706373; doi:10.1038/s41598-019-48708-x)
Supplement: Supplementary file 3 — Dataset 2 [file 41598_2019_48708_MOESM3_ESM.xls]

## Sheet: Dispersed and palindromic repea
Complete chloroplast genome sequences of four Allium species: comparative and phylogenetic analyses YuMeng Huo1, LiMin Gao1, BingJiang Liu1, YanYan Yang1, SuPing Kong1, YuQing Sun2, YaHui Yang3, Xiong Wu1, * 1Key Laboratory for Biology of Greenhouse Vegetable of Shandong Province, National Center for Vegetable Improvement (Shandong Branch), Vegetable and Flower Research Institute of Shandong Acad…
Supplementary Dataset 2: Distributions of dispersed and palindromic repeats in nine Allium genomes.						D: Dispersed repeats	P: Palindromic repeats		Note: D=dispersed repeat; P= palindromic repeat
No	Size(bp)	Type	Position1	Position2	Hamming distance	Region1	Region2	Repeat sequence
A.fistulosum
1	31	D	7463	34888	-3	LSC;IGS(psbI, trnS)	LSC;IGS(psbC, trnS)	A[GA][CA]GGAGAGAGAGGGATTCGAACCCTCG[GA]TA
2	31	D	9221	35844	-2	LSC;IGS(trnG, trnR)	LSC;IGS(trnG, trnfM)	A[CA]GATGCGGGTTCGATTCCCGCTA[CT]CCGCCC
3	30	D	34793	34818	-2	LSC;IGS(psbC, trnS)	LSC;IGS(psbC, trnS)	TC[TA][TA]TATTTTATGAAAGATAACAAGTCAAT
4	39	D	38165	40389	-3	LSC;CDS(psaB)	LSC;CDS(psaA)	TGCAATAGCTAAATG[GA]TGATGAGC[CA]ATATCG[GC]TCAACCA
5	39	D	43090	97397	-3	LSC;intron(ycf3)	IRb;IGS(rps12, trnV)	CAGAACCGTAC[GA]TGAGATTTTC[AC][TC]CTCATACGGCTCCTC
6	33	D	47458	47532	-3	LSC;IGS(trnL, trnF)	LSC;CDS(trnF)	GTAGAGCAGAGG[CA][TC]TGAAAATCCT[TC]GTGTCACC
7	32	D	47472	47546	-3	LSC;IGS(trnL, trnF)	LSC;CDS(trnF)	TGAAAATCCT[TC]GTGTCACC[GA]GTTCAAAT[TC]TGG
8	48	D	58237	58260	-1	LSC;IGS(accD, psaI)	LSC;IGS(accD, psaI)	TTATAAT[AG]GATACAAATATTAAATTATAATGGATACAAATATTAAATT
9	30	D	84921	84944	-3	IRb;IGS(trnI, ycf2)	IRb;IGS(trnI, ycf2)	AA[AT][TG][GA]AAATCTTTAGGAGGAATCAATGAAA
10	49	D	87567	87588	-2	IRb;CDS(ycf2)	IRb;CDS(ycf2)	TCTTTTTGTCCAAGTCACTTC[TC]CTTTTTGTCCAA[GA]TCACTTCCCTTTTT
11	36	D	89986	90010	-3	IRb;CDS(ycf2)	IRb;CDS(ycf2)	TA[TG]TGA[TC]GATATC[GC]ATATTGATGATAGTGACGATAT
12	36	D	145351	145375	-3	IRa;CDS(ycf2)	IRa;CDS(ycf2)	ATATCGTCACTATCATCAATAT[GC]GATATC[GA]TCA[CA]TA
13	49	D	147760	147781	-2	IRa;CDS(ycf2)	IRa;CDS(ycf2)	AAAAAGGGAAGTGA[TC]TTGGACAAAAAG[GA]GAAGTGACTTGGACAAAAAGA
14	30	D	150423	150446	-3	IRa;IGS(ycf2, trnI)	IRa;IGS(ycf2, trnI)	TTTCATTGATTCCTCCTAAAGATTT[TC][CA][AT]TT
1	35	P	4395	64884	0	LSC;IGS(trnK, rps16)	LSC;IGS(trnW, trnP)	TGAGATCAATTAAATAAAAATGAAATAAAATAAGG
2	31	P	7463	44484	-2	LSC;IGS(psbI, trnS)	LSC;IGS(trnS, rps4)	A[GA]CGGA[GA]AGAGAGGGATTCGAACCCTCGGTA
3	56	P	31173	31173	-2	LSC;IGS(trnE, trnT)	LSC;IGS(trnE, trnT)	TTTCCATTATGAGTCTACTGCATATAT[AG][CT]ATATATGCAGTAGACTCATAATGGAAA
4	32	P	34887	44484	-3	LSC;IGS(psbC, trnS)	LSC;IGS(trnS, rps4)	AAA[AC]GGA[GA]AGAGAGGGATTCGAACCCTCG[AG]TA
5	39	P	43090	137961	-3	LSC;intron(ycf3)	IRa;IGS(rps12, trnV)	CAGAACCGTAC[GA]TGAGATTTTC[AC][TC]CTCATACGGCTCCTC
6	31	P	64594	64631	0	LSC;IGS(petG, trnW)	LSC;IGS(petG, trnW)	TTGAATAGCATTTTTTCTCGATTGACCTCCT
7	30	P	65221	65221	0	LSC;IGS(trnP, psaJ)	LSC;IGS(trnP, psaJ)	AAAAAAGAAAGGGGTACCCCTTTCTTTTTT
8	37	P	67341	67341	-3	LSC;IGS(rpl20, rps12)	LSC;IGS(rpl20, rps12)	TTTATTCTTTCCGGGTA[TA][TA][TA]TACCCGGAAAGAATAAA
9	40	P	72178	72178	0	LSC;IGS(psbB, psbT)	LSC;IGS(psbB, psbT)	TCTCTATTTTTTTCTCGGGTACCCGAGAAAAAAATAGAGA
A.tuberosum Rottl. ex Spreng.
1	31	D	8307	35911	-3	LSC;IGS(psbI, trnS)	LSC;IGS(psbC, trnS)	A[GA][CA]GGAGAGAGAGGGATTCGAACCCTCG[GA]TA
2	31	D	10303	36862	-2	LSC;IGS(trnG, trnR)	LSC;IGS(trnG, trnfM)	A[CA]GATGCGGGTTCGATTCCCGCTA[CT]CCGCCC
3	31	D	32766	32790	-3	LSC;IGS(trnT, psbD)	LSC;IGS(trnT, psbD)	TATTCTTTTCCGATACATATAATATAT[TA][CT][TA]T
4	39	D	39194	41418	-3	LSC;CDS(psaB)	LSC;CDS(psaA)	TGCAATAGCTAAATG[GA]TGATGAGC[CA]ATATCG[GC]TCAACCA
5	42	D	44008	98230	-3	LSC;intron(ycf3)	IRb;IGS(rps12, trnV)	CT[CA]CAGAACCGTAC[GA]TGAGATTTTCA[TC]CTCATACGGCTCCTC
6	30	D	44023	98245	-3	LSC;intron(ycf3)	IRb;IGS(rps12, trnV)	TGAGATTTTCA[TC]CTCATACGGCTCCTC[CG][CT]T
7	33	D	48323	48397	-3	LSC;IGS(trnL, trnF)	LSC;CDS(trnF)	GTAGAGCAGAGG[CA][TC]TGAAAATCCT[TC]GTGTCACC
8	32	D	48337	48411	-3	LSC;IGS(trnL, trnF)	LSC;CDS(trnF)	TGAAAATCCT[TC]GTGTCACC[GA]GTTCAAAT[TC]TGG
9	46	D	66729	66774	-1	LSC;IGS(psaJ, rpl33)	LSC;IGS(psaJ, rpl33)	TATTAGTATTAATTGGAATTAACTAGTTAGTAACTT[CT]TATTTCTAT
10	30	D	85749	85772	-3	IRb;IGS(trnI, ycf2)	IRb;IGS(trnI, ycf2)	AA[AT][TG][GA]AAATCTTTAGGAGGAATCAATGAAA
11	49	D	88395	88416	-1	IRb;CDS(ycf2)	IRb;CDS(ycf2)	TCTTTTTGTCCAAGTCACTTC[TC]CTTTTTGTCCAAGTCACTTCCCTTTTT
12	30	D	88417	88438	-2	IRb;CDS(ycf2)	IRb;CDS(ycf2)	CTTTTTGTCCAAGTCACTTCCCTTTTT[GC]T[CT]
13	36	D	90814	90838	-3	IRb;CDS(ycf2)	IRb;CDS(ycf2)	TA[TG]TGA[TC]GATATC[GC]ATATTGATGATAGTGACGATAT
14	36	D	146250	146274	-3	IRa;CDS(ycf2)	IRa;CDS(ycf2)	ATATCGTCACTATCATCAATAT[GC]GATATC[GA]TCA[CA]TA
15	30	D	148656	148698	-3	IRa;CDS(ycf2)	IRa;CDS(ycf2)	[AG]A[GC]AAAAAG[GA]GAAGTGACTTGGACAAAAAG
16	49	D	148659	148680	-1	IRa;CDS(ycf2)	IRa;CDS(ycf2)	AAAAAGGGAAGTGACTTGGACAAAAAG[GA]GAAGTGACTTGGACAAAAAGA
17	30	D	151322	151345	-3	IRa;IGS(ycf2, trnI)	IRa;IGS(ycf2, trnI)	TTTCATTGATTCCTCCTAAAGATTT[TC][CA][AT]TT
1	38	P	7746	7746	-2	LSC;IGS(psbK, psbI)	LSC;IGS(psbK, psbI)	AAAATTTATAAGATCTT[TA]TA[TA]AAGATCTTATAAATTTT
2	31	P	8307	45390	-2	LSC;IGS(psbI, trnS)	LSC;IGS(trnS, rps4)	A[GA]CGGA[GA]AGAGAGGGATTCGAACCCTCGGTA
3	50	P	28548	28548	-2	LSC;IGS(trnC, petN)	LSC;IGS(trnC, petN)	ATTGATTCTCACCATTTATTTCAA[TA][TA]TTGAAATAAATGGTGAGAATCAAT
4	53	P	29817	29817	-1	LSC;IGS(petN, psbM)	LSC;IGS(petN, psbM)	AGCTAGTGTGGTAGAAAGAACTATAA[AT]TTATAGTTCTTTCTACCACACTAGCT
5	36	P	32050	32070	-3	LSC;IGS(trnE, trnT)	LSC;IGS(trnE, trnT)	TTTCCATTATGAGTCTACT[GA]CATATAT[GA][TC]ATATATG
6	34	P	32826	32826	-2	LSC;IGS(trnT, psbD)	LSC;IGS(trnT, psbD)	AAAGATATTGAAAAAT[GC][GC]ATTTTTCAATATCTTT
7	32	P	35910	45390	-3	LSC;IGS(psbC, trnS)	LSC;IGS(trnS, rps4)	AAA[AC]GGA[GA]AGAGAGGGATTCGAACCCTCG[AG]TA
8	42	P	44008	138852	-3	LSC;intron(ycf3)	IRa;IGS(trnV, rps12)	CT[CA]CAGAACCGTAC[GA]TGAGATTTTCA[TC]CTCATACGGCTCCTC
9	30	P	44023	138849	-3	LSC;intron(ycf3)	IRa;IGS(trnV, rps12)	TGAGATTTTCA[TC]CTCATACGGCTCCTC[CG][CT]T
10	40	P	73323	73323	0	LSC;IGS(psbB, psbT)	LSC;IGS(psbB, psbT)	TCTCTATTTTTTTCTCGGGTACCCGAGAAAAAAATAGAGA
11	41	P	123116	123116	-3	SSC;IGS(rps15, ycf1a)	SSC;IGS(rps15, ycf1a)	TTTCTATCCAAATCAAATT[GT][AT][AC]AATTTGATTTGGATAGAAA
A.sativum
1	30	D	5767	5797	0	LSC;IGS(ψrps16, trnQ)	LSC;IGS(ψrps16, trnQ)	AAAGGTAAATAATTATCTGAAAGAAAGTCT
2	31	D	7746	34919	-3	LSC;IGS(psbI, trnS)	LSC;IGS(psbC, trnS)	A[GA][CA]GGAGAGAGAGGGATTCGAACCCTCG[GA]TA
3	31	D	9475	35860	-2	LSC;IGS(trnG, trnR)	LSC;IGS(trnG, trnfM)	A[CA]GATGCGGGTTCGATTCCCGCTA[CT]CCGCCC
4	30	D	12524	12547	-3	LSC;intron(atpF)	LSC;intron(atpF)	A[TA]AT[GA][TA]ATATAAATAACACAAATAAATAAA
5	34	D	38160	40384	-3	LSC;CDS(psaB)	LSC;CDS(psaA)	AA[AT]TGCAATAGCTAAATG[GA]TGATGAGC[CA]ATATCG
6	39	D	43091	97191	-3	LSC;intron(ycf3)	IRb;IGS(rps12, trnV)	CAGAACCGTAC[GA]TGAGATTTTC[AC][TC]CTCATACGGCTCCTC
7	33	D	47336	47410	-3	LSC;IGS(trnL, trnF)	LSC;CDS(trnF)	GTAGAGCAGAGG[CA][TC]TGAAAATCCT[TC]GTGTCACC
8	30	D	47350	47424	-3	LSC;IGS(trnL, trnF)	LSC;CDS(trnF)	TGAAAATCCT[TC]GTGTCACC[GA]GTTCAAAT[TC]T
9	32	D	59200	59240	-3	LSC;IGS(ycf4, cemA)	LSC;IGS(ycf4, cemA)	AATTTACTTATTCTATTATAAAT[TA]TA[CT][TA]TATT
10	43	D	59200	59220	0	LSC;IGS(ycf4, cemA)	LSC;IGS(ycf4, cemA)	AATTTACTTATTCTATTATAAATTTACTTATTCTATTATAAAT
11	31	D	64133	64156	-3	LSC;IGS(petL, petG)	LSC;IGS(petL, petG)	ATTTGAAATGAATTAAATGAACAA[TA]TT[GA]A[AT]A
12	30	D	84693	84716	-3	IRb;IGS(trnI, ycf2)	IRb;IGS(trnI, ycf2)	AA[AT][TG][GA]AAATCTTTAGGAGGAATCAATGAAA
13	70	D	87339	87360	-2	IRb;CDS(ycf2)	IRb;CDS(ycf2)	TCTTTTTGTCCAAGTCACTTCTCTTTTTGTCCAAGTCACTTC[TC]CTTTTTGTCCAA[GA]TCACTTCCCTTTTT
14	36	D	89779	89803	-3	IRb;CDS(ycf2)	IRb;CDS(ycf2)	TA[TG]TGA[TC]GATATC[GC]ATATTGATGATAGTGACGATAT
15	61	D	123176	123206	-1	SSC;CDS(ycf1a)	SSC;CDS(ycf1a)	CTCCTGTATAATCTGTCTCAGCATCTTTTTCTCCTGTATAATCTGTCTCA[GA]CATCTTTTTC
16	36	D	145362	145386	-3	IRa;CDS(ycf2)	IRa;CDS(ycf2)	ATATCGTCACTATCATCAATAT[GC]GATATC[GA]TCA[CA]TA
17	70	D	147771	147792	-2	IRa;CDS(ycf2)	IRa;CDS(ycf2)	AAAAAGGGAAGTGA[TC]TTGGACAAAAAG[GA]GAAGTGACTTGGACAAAAAGAGAAGTGACTTGGACAAAAAGA
18	30	D	150455	150478	-3	IRa;IGS(ycf2, trnI)	IRa;IGS(ycf2, trnI)	TTTCATTGATTCCTCCTAAAGATTT[TC][CA][AT]TT
1	36	P	1323	1323	0	LSC;IGS(psbA, trnK)	LSC;IGS(psbA, trnK)	GAAAATTTTAAAAGAAAGCTTTCTTTTAAAATTTTC
2	31	P	7746	44475	-2	LSC;IGS(psbI, trnS)	LSC;IGS(trnS, rps4)	A[GA]CGGA[GA]AGAGAGGGATTCGAACCCTCGGTA
3	39	P	28869	28869	-3	LSC;IGS(petN, psbM)	LSC;IGS(petN, psbM)	GTGGTAGAAAGAACTATA[TA][AT][TA]TATAGTTCTTTCTACCAC
4	31	P	31112	31137	-3	LSC;IGS(trnE, trnT)	LSC;IGS(trnE, trnT)	TTTCTCTTATGAGTCTACTGCATA[GT]AT[AG][CT]AT
5	31	P	32192	32192	-1	LSC;IGS(trnT, psbD)	LSC;IGS(trnT, psbD)	AAAAAAAAAAAGAAT[TA]ATTCTTTTTTTTTTT
6	32	P	34918	44475	-3	LSC;IGS(psbC, trnS)	LSC;IGS(trnS, rps4)	AAA[AC]GGA[GA]AGAGAGGGATTCGAACCCTCG[AG]TA
7	39	P	43091	137971	-3	LSC;intron(ycf3)	IRa;IGS(rps12, trnV)	CAGAACCGTAC[GA]TGAGATTTTC[AC][TC]CTCATACGGCTCCTC
8	30	P	64465	64501	0	LSC;IGS(petG, trnW)	LSC;IGS(petG, trnW)	TGAATAGCATTTTTTCTCGATTGACCTCCT
9	30	P	65098	65100	-2	LSC;IGS(trnP, psaJ)	LSC;IGS(trnP, psaJ)	[GC][AT]AAAAAGAAAGGGGTACCCCTTTCTTTTT
10	37	P	67157	67157	-3	LSC;IGS(rpl20, rps12)	LSC;IGS(rpl20, rps12)	TTTATTCTTTCCGGGTA[TA][TA][TA]TACCCGGAAAGAATAAA
11	40	P	71986	71986	0	LSC;IGS(psbB, psbT)	LSC;IGS(psbB, psbT)	TCTCTATTTTTTTCTCGGGTACCCGAGAAAAAAATAGAGA
12	62	P	116174	116174	-2	SSC;IGS(psaC, ndhE)	SSC;IGS(psaC, ndhE)	ACTAATATCTATAGTAATATTTCAATATA[AT]AT[AT]TATATTGAAATATTACTATAGATATTAGT
13	33	P	122192	122192	-3	SSC;IGS(rps15, ycf1a)	SSC;IGS(rps15, ycf1a)	TATCCAAATCAAATT[GT][AT][AC]AATTTGATTTGGATA
A.cepa N
1	30	D	8162	8184	-1	LSC;IGS(trnS, trnG)	LSC;IGS(trnS, trnG)	ATA[TA]AATACTATAGAAAATACTATAAAATA
2	32	D	8183	8195	-3	LSC;IGS(trnS, trnG)	LSC;IGS(trnS, trnG)	TA[TG]AAAATACTATA[GA]AA[AT]ATACTATAAAATAT
3	31	D	9558	36382	-2	LSC;IGS(trnG, trnR)	LSC;IGS(trnG, trnfM)	A[CA]GATGCGGGTTCGATTCCCGCTA[CT]CCGCCC
4	42	D	29138	29181	-1	LSC;IGS(petN, psbM)	LSC;IGS(petN, psbM)	TCTATATGTACATCTACTATATACATATTGTAATTTT[TA]TCTA
5	31	D	32313	32337	-3	LSC;IGS(trnT, psbD)	LSC;IGS(trnT, psbD)	TATTCTTTTCCGATACATATAATATAT[TA][CT][TA]T
6	39	D	38721	40945	-3	LSC;CDS(psaB)	LSC;CDS(psaA)	TGCAATAGCTAAATG[GA]TGATGAGC[CA]ATATCG[GC]TCAACCA
7	39	D	43632	97883	-3	LSC;intron(ycf3)	IRb;IGS(rps12, trnV)	CAGAACCGTAC[GA]TGAGATTTTC[AC][TC]CTCATACGGCTCCTC
8	91	D	46932	46977	0	LSC;IGS(trnT, trnL)	LSC;IGS(trnT, trnL)	AACAAATAAGATTAATTATATTCATATTATAGCGGATCAGTCCTAAACAAATAAGATTAATTATATTCATATTATAGCGGATCAGTCCTAA
9	31	D	48044	48069	-3	LSC;IGS(trnL, trnF)	LSC;IGS(trnL, trnF)	A[AG]T[CT]G[GT]AAAAATTAGGGAATAGCTCAGTTGT
10	33	D	48100	48174	-3	LSC;IGS(trnL, trnF)	LSC;CDS(trnF)	GTAGAGCAGAGG[CA][TC]TGAAAATCCT[TC]GTGTCACC
11	32	D	48114	48188	-3	LSC;IGS(trnL, trnF)	LSC;CDS(trnF)	TGAAAATCCT[TC]GTGTCACC[GA]GTTCAAAT[TC]TGG
12	30	D	85400	85423	-3	IRb;IGS(trnI, ycf2)	IRb;IGS(trnI, ycf2)	AA[AT][TG][GA]AAATCTTTAGGAGGAATCAATGAAA
13	49	D	88052	88073	-2	IRb;CDS(ycf2)	IRb;CDS(ycf2)	TCTTTTTGTCCAAGTCACTTC[TC]CTTTTTGTCCAA[GA]TCACTTCCCTTTTT
14	36	D	90471	90495	-3	IRb;CDS(ycf2)	IRb;CDS(ycf2)	TA[TG]TGA[TC]GATATC[GC]ATATTGATGATAGTGACGATAT
15	36	D	145774	145798	-3	IRa;CDS(ycf2)	IRa;CDS(ycf2)	ATATCGTCACTATCATCAATAT[GC]GATATC[GA]TCA[CA]TA
16	49	D	148183	148204	-2	IRa;CDS(ycf2)	IRa;CDS(ycf2)	AAAAAGGGAAGTGA[TC]TTGGACAAAAAG[GA]GAAGTGACTTGGACAAAAAGA
17	30	D	150852	150875	-3	IRa;IGS(ycf2, trnI)	IRa;IGS(ycf2, trnI)	TTTCATTGATTCCTCCTAAAGATTT[TC][CA][AT]TT
1	35	P	4411	65412	0	LSC;IGS(trnK, rps16)	LSC;IGS(trnW, trnP)	TGAGATCAATTAAATAAAAATGAAATAAAATAAGG
2	34	P	7776	45007	-3	LSC;IGS(psbI, trnS)	LSC;IGS(trnS, rps4)	AG[GA]A[GA]CGGA[GA]AGAGAGGGATTCGAACCCTCGGTA
3	40	P	27759	27769	-3	LSC;IGS(trnC, petN)	LSC;IGS(trnC, petN)	ATTGATTCT[CT]ACCATTTATTTCAA[TA][TA]TTGAAATAAATGGT
4	49	P	29270	29270	-3	LSC;IGS(petN, psbM)	LSC;IGS(petN, psbM)	CTAGTGTGATAGAAAGAACTATA[TA][AT][TA]TATAGTTCTTTCTATCACACTAG
5	56	P	31554	31554	-2	LSC;IGS(trnE, trnT)	LSC;IGS(trnE, trnT)	TTTCCATTATGAGTCTACTGCATATAT[AG][CT]ATATATGCAGTAGACTCATAATGGAAA
6	39	P	43632	138383	-3	LSC;intron(ycf3)	IRa;IGS(trnV, rps12)	CAGAACCGTAC[GA]TGAGATTTTC[AC][TC]CTCATACGGCTCCTC
7	31	P	65120	65157	0	LSC;IGS(petG, trnW)	LSC;IGS(petG, trnW)	TTGACTAGCATTTTTTCTCGATTGACCTCCT
8	30	P	65749	65749	0	LSC;IGS(trnP, psaJ)	LSC;IGS(trnP, psaJ)	AAAAAAGAAAGGGGTACCCCTTTCTTTTTT
9	37	P	67873	67873	-3	LSC;IGS(rpl20, rps12)	LSC;IGS(rpl20, rps12)	TTTATTCTTTCCGGGTA[TA][TA][TA]TACCCGGAAAGAATAAA
10	40	P	72678	72678	0	LSC;IGS(psbB, psbT)	LSC;IGS(psbB, psbT)	TCTCTATTTTTTTCTCGGGTACCCGAGAAAAAAATAGAGA
11	41	P	122680	122680	-3	SSC;IGS(rps15, ycf1a)	SSC;IGS(rps15, ycf1a)	TTTCTATCCAAATCAAATT[GT][AT][AC]AATTTGATTTGGATAGAAA
A.cepa CMS-T
1	30	D	8162	8184	-1	LSC;IGS(trnS, trnG)	LSC;IGS(trnS, trnG)	ATA[TA]AATACTATAGAAAATACTATAAAATA
2	32	D	8183	8195	-3	LSC;IGS(trnS, trnG)	LSC;IGS(trnS, trnG)	TA[TG]AAAATACTATA[GA]AA[AT]ATACTATAAAATAT
3	31	D	9558	36383	-2	LSC;IGS(trnG, trnR)	LSC;IGS(trnG, trnfM)	A[CA]GATGCGGGTTCGATTCCCGCTA[CT]CCGCCC
4	42	D	29138	29181	-1	LSC;IGS(petN, psbM)	LSC;IGS(petN, psbM)	TCTATATGTACATCTACTATATACATATTGTAATTTT[TA]TCTA
5	31	D	32314	32338	-3	LSC;IGS(trnT, psbD)	LSC;IGS(trnT, psbD)	TATTCTTTTCCGATACATATAATATAT[TA][CT][TA]T
6	39	D	38722	40946	-3	LSC;CDS(psaB)	LSC;CDS(psaA)	TGCAATAGCTAAATG[GA]TGATGAGC[CA]ATATCG[GC]TCAACCA
7	39	D	43633	97866	-3	LSC;intron(ycf3)	IRb;IGS(rps12, trnV)	CAGAACCGTAC[GA]TGAGATTTTC[AC][TC]CTCATACGGCTCCTC
8	91	D	46916	46961	0	LSC;IGS(trnT, trnL)	LSC;IGS(trnT, trnL)	AACAAATAAGATTAATTATATTCATATTATAGCGGATCAGTCCTAAACAAATAAGATTAATTATATTCATATTATAGCGGATCAGTCCTAA
9	31	D	48028	48053	-3	LSC;IGS(trnL, trnF)	LSC;IGS(trnL, trnF)	A[AG]T[CT]G[GT]AAAAATTAGGGAATAGCTCAGTTGT
10	33	D	48084	48158	-3	LSC;IGS(trnL, trnF)	LSC;CDS(trnF)	GTAGAGCAGAGG[CA][TC]TGAAAATCCT[TC]GTGTCACC
11	32	D	48098	48172	-3	LSC;IGS(trnL, trnF)	LSC;CDS(trnF)	TGAAAATCCT[TC]GTGTCACC[GA]GTTCAAAT[TC]TGG
12	30	D	85383	85406	-3	IRb;IGS(trnI, ycf2)	IRb;IGS(trnI, ycf2)	AA[AT][TG][GA]AAATCTTTAGGAGGAATCAATGAAA
13	49	D	88035	88056	-2	IRb;CDS(ycf2)	IRb;CDS(ycf2)	TCTTTTTGTCCAAGTCACTTC[TC]CTTTTTGTCCAA[GA]TCACTTCCCTTTTT
14	36	D	90454	90478	-3	IRb;CDS(ycf2)	IRb;CDS(ycf2)	TA[TG]TGA[TC]GATATC[GC]ATATTGATGATAGTGACGATAT
15	36	D	145756	145780	-3	IRa;CDS(ycf2)	IRa;CDS(ycf2)	ATATCGTCACTATCATCAATAT[GC]GATATC[GA]TCA[CA]TA
16	49	D	148165	148186	-2	IRa;CDS(ycf2)	IRa;CDS(ycf2)	AAAAAGGGAAGTGA[TC]TTGGACAAAAAG[GA]GAAGTGACTTGGACAAAAAGA
17	30	D	150834	150857	-3	IRa;IGS(ycf2, trnI)	IRa;IGS(ycf2, trnI)	TTTCATTGATTCCTCCTAAAGATTT[TC][CA][AT]TT
1	35	P	4411	65396	0	LSC;IGS(trnK, rps16)	LSC;IGS(trnW, trnP)	TGAGATCAATTAAATAAAAATGAAATAAAATAAGG
2	34	P	7776	45008	-3	LSC;IGS(psbI, trnS)	LSC;IGS(trnS, rps4)	AG[GA]A[GA]CGGA[GA]AGAGAGGGATTCGAACCCTCGGTA
3	40	P	27759	27769	-3	LSC;IGS(trnC, petN)	LSC;IGS(trnC, petN)	ATTGATTCT[CT]ACCATTTATTTCAA[TA][TA]TTGAAATAAATGGT
4	49	P	29270	29270	-3	LSC;IGS(petN, psbM)	LSC;IGS(petN, psbM)	CTAGTGTGATAGAAAGAACTATA[TA][AT][TA]TATAGTTCTTTCTATCACACTAG
5	56	P	31555	31555	-2	LSC;IGS(trnE, trnT)	LSC;IGS(trnE, trnT)	TTTCCATTATGAGTCTACTGCATATAT[AG][CT]ATATATGCAGTAGACTCATAATGGAAA
6	39	P	43633	138365	-3	LSC;intron(ycf3)	IRa;IGS(trnV, rps12)	CAGAACCGTAC[GA]TGAGATTTTC[AC][TC]CTCATACGGCTCCTC
7	31	P	65104	65141	0	LSC;IGS(petG, trnW)	LSC;IGS(petG, trnW)	TTGACTAGCATTTTTTCTCGATTGACCTCCT
8	30	P	65733	65733	0	LSC;IGS(trnP, psaJ)	LSC;IGS(trnP, psaJ)	AAAAAAGAAAGGGGTACCCCTTTCTTTTTT
9	37	P	67857	67857	-3	LSC;IGS(rpl20, rps12)	LSC;IGS(rpl20, rps12)	TTTATTCTTTCCGGGTA[TA][TA][TA]TACCCGGAAAGAATAAA
10	40	P	72662	72662	0	LSC;IGS(psbB, psbT)	LSC;IGS(psbB, psbT)	TCTCTATTTTTTTCTCGGGTACCCGAGAAAAAAATAGAGA
11	41	P	122662	122662	-3	SSC;IGS(rps15, ycf1a)	SSC;IGS(rps15, ycf1a)	TTTCTATCCAAATCAAATT[TG][TA][CA]AATTTGATTTGGATAGAAA
A.cepa CMS-S
1	31	D	7725	35304	-3	LSC;IGS(psbI, trnS)	LSC;IGS(psbC, trnS)	A[GA][CA]GGAGAGAGAGGGATTCGAACCCTCG[GA]TA
2	31	D	9484	36254	-2	LSC;IGS(trnG, trnR)	LSC;IGS(trnG, trnfM)	A[CA]GATGCGGGTTCGATTCCCGCTA[CT]CCGCCC
3	31	D	32200	32224	-3	LSC;IGS(trnT, psbD)	LSC;IGS(trnT, psbD)	TATTCTTTTCCGATACATATAATATAT[TA][CT][TA]T
4	39	D	38592	40816	-3	LSC;CDS(psaB)	LSC;CDS(psaA)	TGCAATAGCTAAATG[GA]TGATGAGC[CA]ATATCG[GC]TCAACCA
5	39	D	43511	97699	-3	LSC;intron(ycf3)	IRb;IGS(rps12, trnV)	CAGAACCGTAC[GA]TGAGATTTTC[AC][TC]CTCATACGGCTCCTC
6	33	D	47863	47937	-3	LSC;IGS(trnL, trnF)	LSC;CDS(trnF)	GTAGAGCAGAGG[CA][TC]TGAAAATCCT[TC]GTGTCACC
7	32	D	47877	47951	-3	LSC;IGS(trnL, trnF)	LSC;CDS(trnF)	TGAAAATCCT[TC]GTGTCACC[GA]GTTCAAAT[TC]TGG
8	30	D	85223	85246	-3	IRb;IGS(trnI, ycf2)	IRb;IGS(trnI, ycf2)	AA[AT][TG][GA]AAATCTTTAGGAGGAATCAATGAAA
9	49	D	87869	87890	-2	IRb;CDS(ycf2)	IRb;CDS(ycf2)	TCTTTTTGTCCAAGTCACTTC[TC]CTTTTTGTCCAA[GA]TCACTTCCCTTTTT
10	36	D	90288	90312	-3	IRb;CDS(ycf2)	IRb;CDS(ycf2)	TA[TG]TGA[TC]GATATC[GC]ATATTGATGATAGTGACGATAT
11	36	D	145635	145659	-3	IRa;CDS(ycf2)	IRa;CDS(ycf2)	ATATCGTCACTATCATCAATAT[GC]GATATC[GA]TCA[CA]TA
12	49	D	148044	148065	-2	IRa;CDS(ycf2)	IRa;CDS(ycf2)	AAAAAGGGAAGTGA[TC]TTGGACAAAAAG[GA]GAAGTGACTTGGACAAAAAGA
13	30	D	150707	150730	-3	IRa;IGS(ycf2, trnI)	IRa;IGS(ycf2, trnI)	TTTCATTGATTCCTCCTAAAGATTT[TC][CA][AT]TT
1	35	P	4405	65214	0	LSC;IGS(trnK, rps16)	LSC;IGS(trnW, trnP)	TGAGATCAATTAAATAAAAATGAAATAAAATAAGG
2	31	P	7725	44891	-2	LSC;IGS(psbI, trnS)	LSC;IGS(trnS, rps4)	A[GA]CGGA[GA]AGAGAGGGATTCGAACCCTCGGTA
3	54	P	27702	27702	-2	LSC;IGS(trnC, petN)	LSC;IGS(trnC, petN)	ATTGATTCTCACCATTTATTTCAAAA[AT][AT]TTTTGAAATAAATGGTGAGAATCAAT
4	49	P	29163	29163	-3	LSC;IGS(petN, psbM)	LSC;IGS(petN, psbM)	CTAGTGTGATAGAAAGAACTATA[TA][AT][TA]TATAGTTCTTTCTATCACACTAG
5	56	P	31441	31441	-2	LSC;IGS(trnE, trnT)	LSC;IGS(trnE, trnT)	TTTCCATTATGAGTCTACTGCATATAT[GA][TC]ATATATGCAGTAGACTCATAATGGAAA
6	32	P	35303	44891	-3	LSC;IGS(psbC, trnS)	LSC;IGS(trnS, rps4)	AAA[AC]GGA[GA]AGAGAGGGATTCGAACCCTCG[AG]TA
7	39	P	43511	138245	-3	LSC;intron(ycf3)	IRa;IGS(trnV, rps12)	CAGAACCGTAC[GA]TGAGATTTTC[AC][TC]CTCATACGGCTCCTC
8	31	P	64923	64960	0	LSC;IGS(petG, trnW)	LSC;IGS(petG, trnW)	TTGAATAGCATTTTTTCTCGATTGACCTCCT
9	30	P	65551	65551	0	LSC;IGS(trnP, psaJ)	LSC;IGS(trnP, psaJ)	AAAAAAGAAAGGGGTACCCCTTTCTTTTTT
10	37	P	67677	67677	-3	LSC;IGS(rpl20, rps12)	LSC;IGS(rpl20, rps12)	TTTATTCTTTCCGGGTA[TA][TA][TA]TACCCGGAAAGAATAAA
11	40	P	72492	72492	0	LSC;IGS(psbB, psbT)	LSC;IGS(psbB, psbT)	TCTCTATTTTTTTCTCGGGTACCCGAGAAAAAAATAGAGA
12	41	P	122526	122526	-3	SSC;IGS(rps15, ycf1a)	SSC;IGS(rps15, ycf1a)	TTTCTATCCAAATCAAATT[GT][AT][AC]AATTTGATTTGGATAGAAA
A.obliquum
1	31	D	7199	34635	-3	LSC;IGS(psbI, trnS)	LSC;IGS(psbC, trnS)	A[GA][CA]GGAGAGAGAGGGATTCGAACCCTCG[GA]TA
2	31	D	8919	35603	-2	LSC;IGS(trnG, trnR)	LSC;IGS(trnG, trnfM)	A[CA]GATGCGGGTTCGATTCCCGCTA[CT]CCGCCC
3	31	D	17714	17744	0	LSC;CDS(rpoC2)	LSC;CDS(rpoC2)	AACAATTTATGCCTTACTTGATCATTAGTAA
4	30	D	31158	31179	-3	LSC;IGS(trnT, psbD)	LSC;IGS(trnT, psbD)	TC[CT]TTATATCTTATTATTATTT[CA]TTTA[TA]AT
5	33	D	34720	34747	-2	LSC;IGS(trnS, psbZ)	LSC;IGS(trnS, psbZ)	CT[CA]C[CG]AGAAGTAATCTCCATTTTATTCCTACGA
6	39	D	37927	40151	-3	LSC;CDS(psaB)	LSC;CDS(psaA)	AAAAGAA[AT]TGCAATAGCTAAATG[GA]TGATGAGC[CA]ATATCG
7	39	D	37935	40159	-3	LSC;CDS(psaB)	LSC;CDS(psaA)	TGCAATAGCTAAATG[GA]TGATGAGC[CA]ATATCG[GC]TCAACCA
8	39	D	42790	96611	-3	LSC;intron(ycf3)	IRb;IGS(rps12, trnV)	CAGAACCGTAC[GA]TGAGATTTTC[AC][TC]CTCATACGGCTCCTC
9	31	D	45901	45922	-3	LSC;IGS(trnT, trnL)	LSC;IGS(trnT, trnL)	AATATATATTTATTACATTCCA[AT]T[AC]TATA[TA]T
10	42	D	47153	47227	-3	LSC;IGS(trnL, trnF)	LSC;CDS(trnF)	GTAGAGCAGAGG[CA][TC]TGAAAATCCTCGTGTCACC[GA]GTTCAAAT
11	39	D	47167	47241	-3	LSC;IGS(trnL, trnF)	LSC;CDS(trnF)	TGAAAATCCTCGTGTCACC[GA]GTTCAAAT[TC]TGG[CT]TCCTGA
12	31	D	61622	61641	-3	LSC;IGS(petA, psbJ)	LSC;IGS(petA, psbJ)	TT[AT]TT[TC]T[TA]TTTTTATCCTTTTTTTCTATTTT
13	30	D	84270	84293	-3	IRb;IGS(trnI, ycf2)	IRb;IGS(trnI, ycf2)	AA[AT][TG][GA]AAATCTTTAGGAGGAATCAATGAAA
14	49	D	86916	86937	-2	IRb;CDS(ycf2)	IRb;CDS(ycf2)	TCTTTTTGTCCAAGTCACTTC[TC]CTTTTTGTCCAA[GA]TCACTTCCCTTTTT
15	36	D	89335	89359	-3	IRb;CDS(ycf2)	IRb;CDS(ycf2)	TA[TG]TGA[TC]GATATC[GC]ATATTGATGATAGTGACGATAT
16	32	D	110433	110469	-3	SSC;IGS(ndhF, rpl32)	SSC;IGS(ndhF, rpl32)	AAAAAAAAA[AG]AGAAGGAGAATATT[TA]AAAA[TA]AA
17	44	D	111674	111702	-1	SSC;IGS(rpl32, trnL)	SSC;IGS(rpl32, trnL)	ATATAATTA[TC]TATATATATATGTTTTCTATATAATTACTATATA
18	36	D	144580	144604	-3	IRa;CDS(ycf2)	IRa;CDS(ycf2)	ATATCGTCACTATCATCAATAT[GC]GATATC[GA]TCA[CA]TA
19	49	D	146989	147010	-2	IRa;CDS(ycf2)	IRa;CDS(ycf2)	AAAAAGGGAAGTGA[TC]TTGGACAAAAAG[GA]GAAGTGACTTGGACAAAAAGA
20	30	D	149652	149675	-3	IRa;IGS(ycf2, trnI)	IRa;IGS(ycf2, trnI)	TTTCATTGATTCCTCCTAAAGATTT[TC][CA][AT]TT
1	32	P	5653	5653	-2	LSC;IGS(ψrps16, trnQ)	LSC;IGS(ψrps16, trnQ)	TGAAATAGAAAAAGA[TG][CA]TCTTTTTCTATTTCA
2	30	P	6655	6659	-3	LSC;IGS(psbK, psbI)	LSC;IGS(psbK, psbI)	[TA]T[AG][GT]AAAATTTATAAGATCTTATAAATTTT
3	31	P	7199	44176	-2	LSC;IGS(psbI, trnS)	LSC;IGS(trnS, rps4)	A[GA]CGGA[GA]AGAGAGGGATTCGAACCCTCGGTA
4	31	P	28511	28511	-3	LSC;IGS(petN, psbM)	LSC;IGS(petN, psbM)	TAGAAAGAACTATA[TA][AT][TA]TATAGTTCTTTCTA
5	34	P	30767	30791	-3	LSC;IGS(trnE, trnT)	LSC;IGS(trnE, trnT)	TTTTCCATTATGAGTCTACTGCA[AT]ATAT[AG][CT]ATAT
6	32	P	34634	44176	-3	LSC;IGS(psbC, trnS)	LSC;IGS(trnS, rps4)	AAA[AC]GGA[GA]AGAGAGGGATTCGAACCCTCG[AG]TA
7	39	P	42790	137325	-3	LSC;intron(ycf3)	IRa;IGS(rps12, trnV)	CAGAACCGTAC[GA]TGAGATTTTC[AC][TC]CTCATACGGCTCCTC
8	31	P	64100	64137	0	LSC;IGS(petG, trnW)	LSC;IGS(petG, trnW)	TTGAATAGCATTTTTTCTCGATTGACCTCCT
9	30	P	64756	64756	0	LSC;IGS(trnP, psaJ)	LSC;IGS(trnP, psaJ)	AAAAAAGAAAGGGGTACCCCTTTCTTTTTT
10	37	P	66869	66869	-3	LSC;IGS(rpl20, rps12)	LSC;IGS(rpl20, rps12)	TTTATTCTTTCCGGGTA[AT][AT][AT]TACCCGGAAAGAATAAA
11	30	P	71699	71701	-2	LSC;IGS(psbB, psbT)	LSC;IGS(psbB, psbT)	[AT][TA]TTTTTTTCTCGGGTACCCGAGAAAAAAA
12	30	P	107955	111893	-3	IRb/SSC;CDS(ycf1b-ndhF)	SSC;IGS(rpl32, trnL)	TTTT[AT]TTTT[AT]TATAAATAAAAAAAG[TA]AATA
13	32	P	115562	115562	-2	SSC;IGS(psaC, ndhE)	SSC;IGS(psaC, ndhE)	AATATTTCAATATA[AT]AT[AT]TATATTGAAATATT
14	31	P	123708	123711	-3	SSC;CDS(ycf1a)	SSC;CDS(ycf1a)	TT[GT]TTGCTAATACTAA[AT][AT]TTAGTATTAGCAA
A.prattii
1	31	D	7757	35189	-3	LSC;IGS(psbI, trnS)	LSC;IGS(psbC, trnS)	A[GA][CA]GGAGAGAGAGGGATTCGAACCCTCG[GA]TA
2	31	D	9691	36128	-2	LSC;IGS(trnG, trnR)	LSC;IGS(trnG, trnfM)	A[CA]GATGCGGGTTCGATTCCCGCTA[CT]CCGCCC
3	39	D	38459	40683	-3	LSC;CDS(psaB)	LSC;CDS(psaA)	AAAAGAA[AT]TGCAATAGCTAAATG[GA]TGATGAGC[CA]ATATCG
4	39	D	38467	40691	-3	LSC;CDS(psaB)	LSC;CDS(psaA)	TGCAATAGCTAAATG[GA]TGATGAGC[CA]ATATCG[GC]TCAACCA
5	42	D	43392	98540	-3	LSC;intron(ycf3)	IRb;IGS(rps12, trnV)	CT[CA]CAGAACCGTAC[GA]TGAGATTTTCA[TC]CTCATACGGCTCCTC
6	30	D	43407	98555	-3	LSC;intron(ycf3)	IRb;IGS(rps12, trnV)	TGAGATTTTCA[TC]CTCATACGGCTCCTC[CG][CT]T
7	31	D	46593	46743	-1	LSC;IGS(trnT, trnL)	LSC;IGS(trnT, trnL)	A[GT]TCCTAAGAAAAGTATAAAATAAGGATAAA
8	50	D	46624	46827	0	LSC;IGS(trnT, trnL)	LSC;IGS(trnT, trnL)	GATACAACAATAAAAATTCTAATGAGACATTCCTCTGATTTCGTTCGAAA
9	34	D	46764	47034	-2	LSC;IGS(trnT, trnL)	LSC;IGS(trnT, trnL)	TAA[GA][GA]ATAAAAGGAGAGGGGGACGTATATATATG
10	30	D	46900	47186	-3	LSC;IGS(trnT, trnL)	LSC;IGS(trnT, trnL)	GTGGAACGAGA[TG][AG]GGATAGCCAAAAAAA[AT]A
11	44	D	46913	47199	-2	LSC;IGS(trnT, trnL)	LSC;IGS(trnT, trnL)	GGATAGCCAAAAAAA[AT]A[CA]AATAGGCGTACACAATTTTTTAATAT
12	30	D	46929	47215	-3	LSC;IGS(trnT, trnL)	LSC;IGS(trnT, trnL)	A[CA]AATAGGCGTACACAATTTTTTAATAT[AC][GC]
13	34	D	47087	47371	-3	LSC;IGS(trnT, trnL)	LSC;IGS(trnT, trnL)	CTACGGACT[AT][TG]ATTG[AG]ATTGAGCCTTAGTATGGA
14	31	D	47596	47735	-3	LSC;IGS(trnT, trnL)	LSC;IGS(trnL, trnF)	TTTTT[CT]TATA[AG][CT]AAGAGGAAAATCCGTCGAT
15	32	D	47974	48338	-3	LSC;IGS(trnL, trnF)	LSC;intron(trnF)	CAT[CA]T[CT]A[GA]TTGTGTAGAGCAGAAGCTTGAAAT
16	33	D	48277	48540	-3	LSC;intron(trnF)	LSC;CDS(trnF)	TCCT[TC]GTGTCACC[GA]GTTCAAATCTGG[CT]TCCTGA
17	40	D	48366	48420	-3	LSC;intron(trnF)	LSC;intron(trnF)	AAATCTGG[AC]TCCTGACACATAACTAAT[GC]T[GA]TCGAAAAGAT
18	32	D	48412	48550	-2	LSC;intron(trnF)	LSC;IGS(trnF, ndhJ)	ACC[GA]GTTCAAATCTGG[CT]TCCTGACACATAACT
19	46	D	48737	48875	-3	LSC;IGS(trnF, ndhJ)	LSC;IGS(trnF, ndhJ)	AATGA[CG]ATTATGCCCCCCCTTTTTTTTGTTTCTTTTCTGG[AT]T[CT]TTT
20	30	D	86074	86097	-3	IRb;IGS(trnI, ycf2)	IRb;IGS(trnI, ycf2)	AA[AT][TG][GA]AAATCTTTAGGAGGAATCAATGAAA
21	30	D	88718	88739	-2	IRb;CDS(ycf2)	IRb;CDS(ycf2)	T[TC]TCTTTTTGTCCAAGTCACTTC[TC]CTTTTT
22	49	D	109860	109900	-2	IRb/SSC;CDS(ycf1b)	IRb/SSC;IGS(ycf1b, ndhF)	ATAT[TC]TGCCCAAATAAAGGAAAAAAAATAATCTCTTTTACATATC[TC]GCC
23	34	D	115269	115301	0	SSC;IGS(ccsA, ndhD)	SSC;IGS(ccsA, ndhD)	AAATTGAAAATTATAAGACTTTCTATCTCATTAA
24	30	D	149103	149124	-2	IRa;CDS(ycf2)	IRa;CDS(ycf2)	A[GC]AAAAAG[GA]GAAGTGACTTGGACAAAAAGA
25	30	D	151747	151770	-3	IRa;IGS(ycf2, trnI)	IRa;IGS(ycf2, trnI)	TTTCATTGATTCCTCCTAAAGATTT[TC][CA][AT]TT
1	31	P	7757	44777	-2	LSC;IGS(psbI, trnS)	LSC;IGS(trnS, rps4)	A[GA]CGGA[GA]AGAGAGGGATTCGAACCCTCGGTA
2	50	P	27840	27840	-2	LSC;IGS(trnC, petN)	LSC;IGS(trnC, petN)	ATTGATTCTCACCATTTTTTTTT[AT]TA[AT]AAAAAAAAATGGTGAGAATCAAT
3	35	P	29313	29313	-3	LSC;IGS(petN, psbM)	LSC;IGS(petN, psbM)	GGTAGAAAGAACTATA[TA][AT][TA]TATAGTTCTTTCTACC
4	30	P	31415	31429	-3	LSC;IGS(trnE, trnT)	LSC;IGS(trnE, trnT)	TTATGAGTCTACT[GA]CATATAT[AG][CT]ATATATG
5	32	P	35188	44777	-3	LSC;IGS(psbC, trnS)	LSC;IGS(trnS, rps4)	AAA[AC]GGA[GA]AGAGAGGGATTCGAACCCTCG[AG]TA
6	42	P	43392	139292	-3	LSC;intron(ycf3)	IRa;IGS(rps12, trnV)	CT[CA]CAGAACCGTAC[GA]TGAGATTTTCA[TC]CTCATACGGCTCCTC
7	30	P	43407	139289	-3	LSC;intron(ycf3)	IRa;IGS(rps12, trnV)	TGAGATTTTCA[TC]CTCATACGGCTCCTC[CG][CT]T
8	34	P	63156	63156	-2	LSC;IGS(petA, psbJ)	LSC;IGS(petA, psbJ)	ATTTATA[TG]TACTATTTTAAAATAGTA[CA]TATAAAT
9	31	P	66389	66389	-3	LSC;IGS(trnP, psaJ)	LSC;IGS(trnP, psaJ)	AAAAAAGAAAGGGG[GC][TA][GC]CCCCTTTCTTTTTT
10	40	P	73396	73396	0	LSC;IGS(psbB, psbT)	LSC;IGS(psbB, psbT)	TCTCTATTTTTTTATCGGGTACCCGATAAAAAAATAGAGA
11	72	P	109900	127942	-1	IRb/SSC;IGS(ycf1b, ndhF)	SSC/IRa;CDS(ycf1a)	ATAT[CT]TGCCCAAATAAAGGAAAAAAAATAATCTCTTTTACATATCCGCCTAGTTTATCAACTTTTTCAGAAA
12	32	P	112937	112937	-2	SSC;IGS(ndhF, rpl32)	SSC;IGS(ndhF, rpl32)	TATATAAACAATATA[TA][TA]TATATTGTTTATATA
13	41	P	123574	123574	-3	SSC;IGS(rps15, ycf1a)	SSC;IGS(rps15, ycf1a)	TTTCTATCCAAATCAAATT[GT][AT][AC]AATTTGATTTGGATAGAAA
A.victorialis
1	31	D	8223	35825	-3	LSC;IGS(psbI, trnS)	LSC;IGS(psbC, trnS)	A[GA][CA]GGAGAGAGAGGGATTCGAACCCTCG[GA]TA
2	31	D	10164	36774	-2	LSC;IGS(trnG, trnR)	LSC;IGS(trnG, trnfM)	A[CA]GATGCGGGTTCGATTCCCGCTA[CT]CCGCCC
3	39	D	39103	41327	-3	LSC;CDS(psaB)	LSC;CDS(psaA)	AAAAGAA[AT]TGCAATAGCTAAATG[GA]TGATGAGC[CA]ATATCG
4	39	D	39111	41335	-3	LSC;CDS(psaB)	LSC;CDS(psaA)	TGCAATAGCTAAATG[GA]TGATGAGC[CA]ATATCG[GC]TCAACCA
5	42	D	44036	98331	-3	LSC;intron(ycf3)	IRb;IGS(rps12, trnV)	CT[CA]CAGAACCGTAC[GA]TGAGATTTTCA[GC]CTCATACGGCTCCTC
6	30	D	44051	98346	-3	LSC;intron(ycf3)	IRb;IGS(rps12, trnV)	TGAGATTTTCA[GC]CTCATACGGCTCCTC[CG][CT]T
7	39	D	48356	48430	-3	LSC;IGS(trnL, trnF)	LSC;intron(trnF)	TGAAAATCCT[TC]GTGTCACC[GA]GTTCAAATCTGG[CT]TCCTGA
8	30	D	85849	85872	-3	IRb;IGS(trnI, ycf2)	IRb;IGS(trnI, ycf2)	AA[AT][TG][GA]AAATCTTTAGGAGGAATCAATGAAA
9	49	D	88495	88516	-2	IRb;CDS(ycf2)	IRb;CDS(ycf2)	TCTTTTTGTCCAAGTCACTTC[TC]CTTTTTGTCCAA[GA]TCACTTCCCTTTTT
10	36	D	90914	90938	-3	IRb;CDS(ycf2)	IRb;CDS(ycf2)	TA[TG]TGA[TC]GATATC[GC]ATATTGATGATAGTGACGATAT
11	36	D	146265	146289	-3	IRa;CDS(ycf2)	IRa;CDS(ycf2)	ATATCGTCACTATCATCAATAT[GC]GATATC[GA]TCA[CA]TA
12	49	D	148674	148695	-2	IRa;CDS(ycf2)	IRa;CDS(ycf2)	AAAAAGGGAAGTGA[TC]TTGGACAAAAAG[GA]GAAGTGACTTGGACAAAAAGA
13	30	D	151337	151360	-3	IRa;IGS(ycf2, trnI)	IRa;IGS(ycf2, trnI)	TTTCATTGATTCCTCCTAAAGATTT[TC][CA][AT]TT
1	34	P	18	18	-2	LSC;IGS(rps19, psbA)	LSC;IGS(rps19, psbA)	GGAGCTATACCCAATA[AT][AT]TATTGGGTATAGCTCC
2	31	P	8223	45421	-2	LSC;IGS(psbI, trnS)	LSC;IGS(trnS, rps4)	A[GA]CGGA[GA]AGAGAGGGATTCGAACCCTCGGTA
3	51	P	28399	28399	-3	LSC;IGS(trnC, petN)	LSC;IGS(trnC, petN)	ATTGATTCTCACCATTTTTTTT[TG]TA[AT]TA[CA]AAAAAAAATGGTGAGAATCAAT
4	53	P	29865	29865	-3	LSC;IGS(petN, psbM)	LSC;IGS(petN, psbM)	AGCTAGTGTGGTAGAAAGAACTATA[AT][TA][AT]TATAGTTCTTTCTACCACACTAGCT
5	30	P	32082	32096	-3	LSC;IGS(trnE, trnT)	LSC;IGS(trnE, trnT)	TTATGAGTCTACT[GA]CATATAT[AG][CT]ATATATG
6	32	P	35824	45421	-3	LSC;IGS(psbC, trnS)	LSC;IGS(trnS, rps4)	AAA[AC]GGA[GA]AGAGAGGGATTCGAACCCTCG[AG]TA
7	30	P	37060	37061	-2	LSC;IGS(trnG, trnfM)	LSC;IGS(trnG, trnfM)	[AC]AACATTTTTTTTGT[CG]ACAAAAAAAATGTT
8	42	P	44036	138866	-3	LSC;intron(ycf3)	IRa;IGS(rps12, trnV)	CT[CA]CAGAACCGTAC[GA]TGAGATTTTCA[GC]CTCATACGGCTCCTC
9	30	P	44051	138863	-3	LSC;intron(ycf3)	IRa;IGS(rps12, trnV)	TGAGATTTTCA[GC]CTCATACGGCTCCTC[CG][CT]T
10	31	P	47083	47194	0	LSC;IGS(trnT, trnL)	LSC;IGS(trnT, trnL)	TTATTTTTCTATTTTTTCTATTTCGAATTTA
11	31	P	66192	66192	-3	LSC;IGS(trnP, psaJ)	LSC;IGS(trnP, psaJ)	AAAAAAGAAAGGGG[CG][AT][CG]CCCCTTTCTTTTTT
12	40	P	73193	73193	0	LSC;IGS(psbB, psbT)	LSC;IGS(psbB, psbT)	TCTCTATTTTTTTCTCGGGTACCCGAGAAAAAAATAGAGA
13	30	P	112154	112156	-3	SSC;IGS(ndhF, rpl32)	SSC;IGS(ndhF, rpl32)	T[GA]T[CT]ACTAGAATAGAATTCTATTCTAGT[AG]A
14	30	P	112597	112597	-2	SSC;IGS(ndhF, rpl32)	SSC;IGS(ndhF, rpl32)	ATATAAACAATATA[TA][TA]TATATTGTTTATAT
15	41	P	123210	123210	-3	SSC;IGS(rps15, ycf1a)	SSC;IGS(rps15, ycf1a)	TTTCTATCCAAATCAAATT[GT][AT][AC]AATTTGATTTGGATAGAAA
